# Supplementary material for: Rapid dynamics of dorsal raphe serotonin neurons regulate the strength of visual attention
Source: Nat Commun. 2026 Mar 18;17:3464. doi: 10.1038/s41467-026-70658-y (PMC13076638; doi:10.1038/s41467-026-70658-y)
Supplement: Supplementary file 4 — Source data [file 41467_2026_70658_MOESM4_ESM.xlsx]

## Sheet: Figure 1g
Figure 1g
Mouse ID	Sex	Attention Index
9036	M	0.8652
15911	F	0.5531
16319	F	0.3031
16440	M	0.4768
10309	F	0.799
10310	F	0.2502
12276	F	0.4867
12287	M	0.5199
12742	F	0.4521
12825	F	0.4988
12826	F	0.2848
18072	M	0.2839
18073	M	0.9966
18823	M	0.9708
18967	F	0.6801
18968	F	0.9884

## Sheet: Figure 2
Figure 2			Average dF/F before Event
Mouse ID	Sex		Hit	Miss
2987	M		-0.142	-0.0372
9036	M		-0.2189	-0.0955
10310	F		-0.3646	-0.0879
10312	F		-0.2365	-0.11
10309	F		-0.092	-0.0143
12826	F		-0.2272	-0.1149
12825	F		-0.175	-0.137
12824	F		-0.1794	-0.0465
12287	M		-0.0267	0.121
16319	F		-0.1116	-0.0125
16440	M		0.0432	0.127
		Mean	-0.1573	-0.0371

## Sheet: Figure 3b
Figure 3i
%Hit plot (Left)					d-prime plot (Right)
	DR Low	DR High				DR Low	DR High
Coherence	%Hit	%Hit			Coherence	d-prime	d-prime
0	0.3252	0.3211			0	0	0
0.1	0.4556	0.3172			0.1	0.3418	-0.0109
0.2	0.571	0.4578			0.2	0.6324	0.3586
0.4	0.8361	0.8111			0.4	1.4319	1.3467
0.6	0.9194	0.9013			0.6	1.8541	1.7534
0.8	0.9199	0.9326			0.8	1.8579	1.9601
1	0.9265	0.9351			1	1.9032	1.98

## Sheet: Figure 3c
Figure 3c
		d-prime (0.2 coherence)			Threshold
Mouse	Sex	DR Low	DR High		DR Low	DR High
9036	M	0.6981	0.3778		0.2344	0.2842
10310	F	0.6194	0.4418		0.2068	0.2921
10309	F	0.9843	0.4325		0.1814	0.2777
12825	F	0.548	0.607		0.2433	0.2328
12826	F	0.5182	0.5108		0.2454	0.2726
12287	M	0.4465	0.2509		0.2284	0.2906
16319	F	0.74	0.1614		0.1711	0.3062
16440	M	0.5858	0.1625		0.2444	0.3331

## Sheet: Figure 3d
Figure 3c
		Reaction time			Response bias			Lapse rate
Mouse	Sex	DR Low	DR High		DR Low	DR High		DR Low	DR High
9036	M	0.6264	0.6662		0.2532	0.2041		0.0311	0.05
10310	F	0.4875	0.5419		0.3535	0.3162		0.0968	0.0968
10309	F	0.5447	0.5348		0.2214	0.257		0.056	0.0467
12825	F	0.5398	0.5348		0.2896	0.2829		0.0891	0.0656
12826	F	0.5647	0.5526		0.2737	0.2142		0.1359	0.0912
12287	M	0.49	0.5098		0.4195	0.3885		0.1193	0.1271
16319	F	0.537	0.6446		0.3517	0.3258		0.007	0
16440	M	0.6101	0.6068		0.3345	0.3349		0	0.0465

## Sheet: Figure 3i
Figure 3i
		Attention Index
Mouse	Sex	DR Low	DR High
9036	M	0.9232	0.904
10310	F	0.4157	0.3768
10309	F	0.9205	0.8538
12825	F	0.9841	0.4847
12826	F	0.5034	0.0121
12287	M	0.5962	0.4655
16319	F	0.8432	0.2369
16440	M	0.5157	0.0477

## Sheet: Figure 4e
Figure 4e	Psychometric data
	Control	Opto
	0.2272	0.2732
	0.3183	0.2753
	0.4275	0.3514
	0.6188	0.5709
	0.674	0.6654
	0.6756	0.662
	0.6324	0.6629

## Sheet: Figure 4f
			Figure 4f
				d-prime			Reaction Time			Threshold
mouseID	sex			Control	Opto		Control	Opto		Control	Opto
8547	M			0.6973	0.6725		0.8643	0.9017		0.2133	0.2492
9423	M			0.8826	0.3517		0.7141	0.731		0.1821	0.2281
9427	F			0.3527	0.0081		0.8183	0.8062		0.3029	0.3442
12276	F			0.7881	0.2355		0.5873	0.6577		0.205	0.3385
12277	F			0.578	0.2584		0.7094	0.6614		0.2458	0.2597
16532	M			0.3672	0.1554		0.7241	0.7156		0.1984	0.4677
16533	F			0.407	-0.0036		0.831	0.7172		0.314	0.4273
			Mean	0.5818	0.2397		0.7498	0.7416		0.2374	0.3306

## Sheet: Figure 4g
			Figure 4g
				Response Bias			Lapse Rate
mouseID	sex			Control	Opto		Control	Opto
8547	M			0.117	0.1333		0.3864	0.3357
9423	M			0.307	0.3988		0.2711	0.2681
9427	F			0.2966	0.3222		0.2417	0.3315
12276	F			0.1649	0.1585		0.2098	0.1697
12277	F			0.2692	0.2721		0.329	0.337
16532	M			0.3394	0.2685		0.4639	0.448
16533	F			0.2477	0.3629		0.5235	0.4635
			Mean	0.2488	0.2738		0.3465	0.3362

## Sheet: Figure 4i
			Figure 4i
			Attention Index
mouseID	sex			Control	Opto	Opto Control
8547	M			0.4371	0.2572	0.545
9423	M			0.1666	-0.2549	0.0735
9427	F			0.1885	-0.1261	0.0329
12276	F			0.2412	-0.9743	-0.393
12277	F			0.1984	-0.9623	-0.296
16532	M			0.1549	0.0793	0.0589
16533	F			0.0019	-0.053	0.637
			Mean	0.1984	-0.2906	0.0941

[truncated: 30 more sheets: Figure 4j, Figure 4k, Figure 4l, Figure 4n, Figure 5e, Figure 5f, Figure 5g, Figure 5k, ExtendedData 1, ExtendedData 2c, Extended Data 2d., Extended Data 2e., Extended Data 2f., Extended Data 2g, ExtendedData3c, ExtendedData 3d, ExtendedData 3g, Extended Data 3h, Extended Data 4b, Extended Data 4c …]
